# Supplementary material for: The Oncogenic Role of Prostate Stem Cell Antigen (PSCA) in Colorectal Cancer: Implications for Targeted Therapy
Source: Curr Issues Mol Biol. 2026 Jul 20;48(7):737. doi: 10.3390/cimb48070737 (PMC13408367; doi:10.3390/cimb48070737)
Supplement: Supplementary file 1 [file cimb-48-00737-s001.zip]

Archive with 1 entries (1 files):
- cimb-4381982-supplementary.pdf
